# Supplementary material for: Host-plant adaptation as a driver of incipient speciation in the fall armyworm (Spodoptera frugiperda)
Source: BMC Ecol Evol. 2022 Nov 11;22:133. doi: 10.1186/s12862-022-02090-x (PMC9652827; doi:10.1186/s12862-022-02090-x)
Supplement: Supplementary file 2 — Additional file 2: Table S4. The list of genes in the loci with potential selective sweeps. [file 12862_2022_2090_MOESM2_ESM.xlsx]

## Sheet: Sheet1
Chromosome	start	end	ID	function
12	17413723	17441044	SFRUCORN70000016423	Protein of unknown function
12	17441051	17445514	SFRUCORN70000016424	Protein of unknown function
12	17390112	17402977	SFRUCORN70000033445	Protein of unknown function
12	17250008	17272197	SFRUCORN70000033191	Protein of unknown function
Z	16325235	16326313	SFRUCORN70000013661	Protein of unknown function
Z	16317302	16318320	SFRUCORN70000013662	Protein of unknown function
Z	16297422	16298968	SFRUCORN70000013666	Protein of unknown function
Z	16293548	16294179	SFRUCORN70000013667	Protein of unknown function
Z	16310636	16314844	SFRUCORN70000013663	Protein of unknown function
Z	16238464	16240599	SFRUCORN70000013669	Protein of unknown function
Z	16167944	16168240	SFRUCORN70000013675	Protein of unknown function
Z	16217299	16220862	SFRUCORN70000013672	Protein of unknown function
Z	16229914	16231586	SFRUCORN70000013670	Protein of unknown function
Z	16220893	16221807	SFRUCORN70000013671	Protein of unknown function
Z	16178331	16179226	SFRUCORN70000013674	Protein of unknown function
Z	16082322	16084118	SFRUCORN70000013685	Protein of unknown function
Z	16152123	16153194	SFRUCORN70000013677	Protein of unknown function
Z	16128288	16135883	SFRUCORN70000013683	Protein of unknown function
Z	16157040	16165388	SFRUCORN70000013676	Protein of unknown function
Z	16150430	16151567	SFRUCORN70000013678	Protein of unknown function
Z	16149966	16150388	SFRUCORN70000013679	Protein of unknown function
Z	16002099	16004972	SFRUCORN70000013690	Similar to sesB: ADP%2CATP carrier protein (Drosophila melanogaster OX%3D7227)
Z	15989665	15990187	SFRUCORN70000013693	Protein of unknown function
Z	16010782	16011637	SFRUCORN70000013689	Protein of unknown function
Z	15918921	15924609	SFRUCORN70000013694	Protein of unknown function
Z	15894617	15895382	SFRUCORN70000013697	Protein of unknown function
Z	15866512	15882793	SFRUCORN70000013699	Similar to Arap2: Arf-GAP with Rho-GAP domain%2C ANK repeat and PH domain-containing protein 2 (Mus musculus OX%3D10090)
Z	15941355	15996480	SFRUCORN70000013692	Similar to Dnah5: Dynein heavy chain 5%2C axonemal (Fragment) (Rattus norvegicus OX%3D10116)
Z	15897956	15898786	SFRUCORN70000013695	Protein of unknown function
Z	15996512	16001887	SFRUCORN70000013691	Similar to DHC10: Dynein-1-beta heavy chain%2C flagellar inner arm I1 complex (Chlamydomonas reinhardtii OX%3D3055)
Z	18756737	18762570	SFRUCORN70000007300	Protein of unknown function
Z	18738591	18745316	SFRUCORN70000007299	Protein of unknown function
Z	18763184	18763741	SFRUCORN70000007301	Protein of unknown function
Z	18703274	18708346	SFRUCORN70000007296	Protein of unknown function
Z	18843323	18849254	SFRUCORN70000007316	Similar to PGBD4: PiggyBac transposable element- derived protein 4 (Homo sapiens OX%3D9606)
Z	18814752	18815756	SFRUCORN70000007310	Protein of unknown function
Z	18793373	18795716	SFRUCORN70000007308	Protein of unknown function
Z	18784235	18786259	SFRUCORN70000007307	Protein of unknown function
Z	18858905	18859711	SFRUCORN70000007318	Protein of unknown function
Z	18837117	18838054	SFRUCORN70000007315	Similar to ZBED1: Zinc finger BED domain-containing protein 1 (Homo sapiens OX%3D9606)
Z	18833261	18833824	SFRUCORN70000007312	Protein of unknown function
Z	18850980	18851954	SFRUCORN70000007317	Protein of unknown function
Z	18834463	18834793	SFRUCORN70000007313	Protein of unknown function
Z	18888633	18889985	SFRUCORN70000007324	Similar to alphaTub84B: Tubulin alpha-1 chain (Drosophila melanogaster OX%3D7227)
Z	18966651	18970958	SFRUCORN70000007330	Protein of unknown function
Z	18871893	18872653	SFRUCORN70000007319	Protein of unknown function
Z	18884891	18887554	SFRUCORN70000007323	Protein of unknown function
Z	18913966	18916806	SFRUCORN70000007328	Protein of unknown function
Z	18906913	18907285	SFRUCORN70000007327	Protein of unknown function
Z	18932009	18933540	SFRUCORN70000007329	Protein of unknown function
Z	18872915	18873268	SFRUCORN70000007320	Protein of unknown function
Z	18991507	19007989	SFRUCORN70000007332	Similar to Glut1: Glucose transporter type 1 (Drosophila melanogaster OX%3D7227)
Z	19041963	19051861	SFRUCORN70000007338	Protein of unknown function
Z	19170589	19179592	SFRUCORN70000007350	Similar to JARID2: Protein Jumonji (Homo sapiens OX%3D9606)
Z	19085277	19096992	SFRUCORN70000007340	Similar to Rgs3: Regulator of G-protein signaling 3 (Rattus norvegicus OX%3D10116)
Z	19145109	19153851	SFRUCORN70000007348	Similar to rcc2: Protein RCC2 homolog (Xenopus laevis OX%3D8355)
Z	19104473	19112417	SFRUCORN70000007344	Protein of unknown function
Z	19103975	19104543	SFRUCORN70000007343	Protein of unknown function
Z	19113260	19121263	SFRUCORN70000007345	Protein of unknown function
Z	19041948	19064193	SFRUCORN70000007337	Protein of unknown function
Z	19025701	19031285	SFRUCORN70000007336	Protein of unknown function
Z	19022884	19025678	SFRUCORN70000007335	Protein of unknown function
